# Supplementary material for: Regulation of NSL by TAF4A is critical for genome stability and quiescence of muscle stem cells
Source: Nat Commun. 2025 Sep 30;16:8726. doi: 10.1038/s41467-025-64402-1 (PMC12484798; doi:10.1038/s41467-025-64402-1)
Supplement: Supplementary file 4 — Source data [file 41467_2025_64402_MOESM4_ESM.xlsx]

## Sheet: Figure 1
Figure 1a EM quantification of heterochromatin [%]								Figure 1c Western blot analysis of histone modifications H3K9me3, H4K20me3, and H3K27me3 in freshly isolated MuSCs from control and Taf4asKO mice
	Control	Taf4asKO							Fig. 1c: α-H3K9me3 fiMuSCs						Fig. 1c: α-H4K20me3 fiMuSCs
	50.6262	39.4815
	51.1565	45.9894
	47.4448	45.3259
	50.3666	41.3606
	46.74	41.8293
	47.264	51.0606
	47.0108	49.238
	46.9081	39.5351
	57.8813	37.1142
	39.3704	37.3769
	47.3079	40.8254
	42.7736	30.9102
	38.2921	62.8155
	35.1538	44.8043
	50.1179	53.1724
	54.9822	35.5297
	50.85	41.457
	51.1738	45.2309
	53.1722	42.443
	47.4008	39.7997
	53.5804	34.6526							Fig. 1c: α-H3K27me3 fiMuSCs						Fig. 1c: α-H3 fiMuSCs
	45.8552	39.4331
	40.7567	33.6614
	48.0426	40.7713
		40.3659
		36.4637
		27.9678
		31.893		Unpaired t test
		44.5658		P value	0.0006
				P value summary	***
Number of MuSCs	24	29		Significantly different (P < 0.05)?	Yes
Biological replicates	n=3	n=3		One- or two-tailed P value?	Two-tailed
				t, df	t=3,660, df=51
Figure 1b IF Pax7/H3K9me3 in fiMuSCs quantification
	Control	Taf4asKO		Unpaired t test
	41.97	12.76		P value	0.002
	58.8	4.5		P value summary	**
	45.9	3.33		Significantly different (P < 0.05)?	Yes
				One- or two-tailed P value?	Two-tailed
Biological replicates	n=3	n=3		t, df	t=7,140, df=4
Figure 1d RT-qPCR of MyoD expression level in control and Taf4asKO freshly isolated MuSCs
	Control	Taf4asKO		Unpaired t test
	1.12246	2.40605		P value	0.0161
	1.24545	2.66968		P value summary	*
	0.715323	1.28937		Significantly different (P < 0.05)?	Yes
	1	4		One- or two-tailed P value?	Two-tailed
	1	5.27803		t, df	t=3,041, df=8
Biological replicates	n=5	n=5
Figure 1e MYOD/PAX7 double-positive MuSCs in cryo-sections of control and Taf4a-deficient TA muscles [%]
	Control	Taf4asKO		Unpaired t test
	3.77	18.18		P value	0.0476
	10.63	25		P value summary	*
	8.47	41.93		Significantly different (P < 0.05)?	Yes
				One- or two-tailed P value?	Two-tailed
Biological replicates	n=3	n=3		t, df	t=2,825, df=4
Figure 1f CalcR+/ PAX7 double-positive MuSCs in control and Taf4a-deficient TA muscles [%]
	Control	Taf4asKO		Unpaired t test
	81.8182	54.5455		P value	0.0006
	79.4872	48		P value summary	***
	82.3529	57.8947		Significantly different (P < 0.05)?	Yes
	80	56		One- or two-tailed P value?	Two-tailed
		65.5172		t, df	t=5,508, df=8
		36.6667
Biological replicates	n=4	n=6

## Sheet: Figure 2
Figure 2b GO term analysis of 428 genes								Figure 2g Western blot analysis of H3K9me3 in cultured MuSCs from control and Taf4asKO mice.
	minus log2 (P value)
G1 To S Cell Cycle Control WP413	31.4473								Fig. 2g: α-H3K9me3
Mechanisms Associated With Pluripotency WP1763	12.406
Signal Transduction Of S1P Receptor WP57	9.80988
P53 Signaling WP2902	8.34346
Comprehensive IL 17A Signaling WP5242	7.22766
One Carbon Metabolism WP435	5.40798
Homologous Recombination WP1258	5.2561
Delta Notch Signaling Pathway WP265	4.99911
Cholesterol Biosynthesis WP103	4.64692
FAS Pathway And Stress Induction Of HSP Regulation WP571	4.5986
Figure 2d RT-qPCR analysis of Suv39h2 expression in freshly isolated control and Taf4asKO MuSCs
									Fig. 2g: α-H3
	Control	Taf4asKO		Unpaired t test
	1.23161	0.735088		P value	0.0487
	0.811943	0.204389		P value summary	*
	0.769751	1.05774		Significantly different (P < 0.05)?	Yes
	0.758477	0.85973		One- or two-tailed P value?	Two-tailed
	1.7128	0.646577		t, df	t=2,193, df=12
	1.56844	0.46926
	0.637578	0.528848
Biological replicates	n=7	n=7
Figure 2e RT-qPCR analysis of Smyd5 expression in freshly isolated control and Taf4asKO MuSCs
									LI-COR Odyssey imaging system used
	Control	Taf4asKO
	1.65366	0.444028		Unpaired t test				Control	Taf4asKO		Unpaired t test
	0.60472	0.138758		P value	0.0007			1.13255	0.475165		P value	0.0172
	1.15785	0.329335		P value summary	***			0.867455	0.362499		P value summary	*
	0.952828	0.378548		Significantly different (P < 0.05)?	Yes			1	0.697149		Significantly different (P < 0.05)?	Yes
	0.906426	0.37969		One- or two-tailed P value?	Two-tailed						One- or two-tailed P value?	Two-tailed
	1.20866	0.567678		t, df	t=4,483, df=12		Biological replicates	n=3	n=3		t, df	t=3,920, df=4
	0.827362	0.638163
Biological replicates	n=7	n=7
Figure 2f Quantification of H3K9me3 nuclear areas
	Control	Taf4asKO		Unpaired t test
	27.159	13.817		P value	0.0323
	36.944	18.167		P value summary	*
	23.794	7.5435		Significantly different (P < 0.05)?	Yes
				One- or two-tailed P value?	Two-tailed
Biological replicates	n=3	n=3		t, df	t=3,221, df=4

## Sheet: Figure 3
Figure 3c TAF4A peaks at different types of promoters										Figure 3f Co-IP of TAF4A and NF-YA/B in wildtype MuSCs
	feature	ratio									Fig.3f: α-TAF4A				Fig.3f: α-NF-YA			Fig.3f: α-NF-YB
	promoter_proximal	0.58267
	UTR5	0.120247
	UTR3	0.006189
	exon	0.030061
	intron	0.176834
	tes_region	0.007073
	intergene	0.076923
Figure 3e Taf4a and Nf-Ya expression in freshly isolated MuSCs (fiMuSCs) and muscle based on reads per exon kilobase per million (RPKM)
	fiMuSCs			Muscle
Taf4a	3.75499	4.0126	3.86924	3.23976	2.71132	2.49636
Nfya	8.1608	7.71651	6.45707	2.18375	1.95748	1.9351
Biological replicates	n=3			n=3
	Table Analyzed	Taf4a	Nfya
	Column B	Muscle
	vs.	vs,
	Column A	fiMuSCs
	Unpaired t test
	P value	0.0103	0.0005
	P value summary	*	***
	Significantly different (P < 0.05)?	Yes	Yes
	One- or two-tailed P value?	Two-tailed	Two-tailed
	t, df	t=4,561, df=4	t=10,49, df=4
Figure 3g g Percentage of TAF4A CUT&RUN peaks overlapping either with NF-YA peaks or with SP1 binding motifs
		Overlapping	Not overlapping peaks
	Nfya	77.35	22.64
	Sp1	62.87	37.13

## Sheet: Figure 4
Figure 4c RT-qPCR analysis of Kansl2 expression in freshly isolated control and Taf4asKO								Figure 4e Western blot analysis of H4K16ac in cultured MuSCs from control and Taf4asKO mice
				Unpaired t test
	Control	Taf4asKO		P value	0.0161			Fig. 4e: α-H4K16ac					Fig. 4e: H3
	1.40864	0.545878		P value summary	*
	0.776644	0.503535		Significantly different (P < 0.05)?	Yes
	0.914066	0.789048		One- or two-tailed P value?	Two-tailed
	1.11055	0.93124		t, df	t=2,954, df=9
	0.900453	0.604838
		0.433566
Biological replicates	n=5	n=6
Figure 4d RT-qPCR analysis of Mcrs1 expression in freshly isolated control and Taf4asKO
	Control	Taf4asKO
	1.21601	0.450202		Unpaired t test
	1.39935	0.758917		P value	0.0417
	0.587672	0.955701		P value summary	*
	1.01217	0.203052		Significantly different (P < 0.05)?	Yes
	0.987972	0.569808		One- or two-tailed P value?	Two-tailed			Control	Taf4asKO
				t, df	t=2,422, df=8			1.06458	0.607925
Biological replicates	n=5	n=5						0.93542	0.805501
								1	0.811674
Figure 4j GO term analysis of genes with an overlap between KANSL2 CUT&RUN peaks and downregulated genes in Taf4asKO MuSCs based on P-values							Biological replicates	n=3	n=3
	log2 (P value)						Unpaired t test
Spinal Cord Injury WP2432	24.5497						P value	0.028
White fat cell differentiation WP2872	19.6467						P value summary	*
Adipogenesis genes WP447	18.7666						Significantly different (P < 0.05)?	Yes
p53 signaling WP2902	14.0849						One- or two-tailed P value?	Two-tailed
Oxidative Stress WP412	13.7982						t, df	t=3,372, df=4
One carbon metabolism and related pathways WP1770	11.3654
Primary Focal Segmental Glomerulosclerosis FSGS WP2573	10.8099
Chemokine signaling pathway WP2292	9.40195
EGFR1 Signaling Pathway WP572	8.64044
Apoptosis WP1254	7.59634
PluriNetWork WP1763	-6.35725
TNF-alpha NF-kB Signaling Pathway WP246	-7.20222
Striated Muscle Contraction WP216	-8.47055
p53 signaling WP2902	-9.67238
Spinal Cord Injury WP2432	-9.72699
Translation Factors WP307	-12.5954
DNA Replication WP150	-17.8222
mRNA processing WP310	-22.2548
G1 to S cell cycle control WP413	-24.3486
Cytoplasmic Ribosomal Proteins WP163	-106.69

## Sheet: Figure 5
Figure 5a Quantification of relative micronuclei numbers [%]											Figure 5c Western blot of γH2A.X in control and Taf4asKO MuSCs
	Control	Taf4asKO		Unpaired t test								Fig.5c: α-γH2A.X					Fig.5c: α-H3
	0	25.8		P value	<0,0001
	0.534	23.36		P value summary	****
	0.787	23.59		Significantly different (P < 0.05)?	Yes
	1.28	20.37		One- or two-tailed P value?	Two-tailed
	0.0588	10.52		t, df	t=9,02286161435358, df=10
	0.053	19.35
Biological replicates	n=6	n=6
Figure 5b Relative numbers of γH2A.X+ cells [%]
				Unpaired t test
	Control	Taf4asKO		P value	0.0008
	27.5	48.9		P value summary	***
	14.28	43.5		Are means signif. different? (P < 0.05)	Yes
	10.61	48.91		One- or two-tailed P value?	Two-tailed												LI-COR Odyssey imaging system used
	9.81	39.375		t, df	t=6,291 df=6
Biological replicates	n=4	n=4									Figure 5d Western blot of immunoprecipitated Lamin A/C in control and Taf4asKO
Figure 5f Stiffness measurements of control and Taf4asKO MuSC nuclei by AFM												Fig. 5d: α-acetyl lysine					Fig. 5d: α-LaminA/C
																								Control	Taf4asKO
	Control	Taf4asKO		Unpaired t test																				1	0.536615
	1.07224	0.696719		P value	0.0017																			0.985746	0.576852
	0.932516	0.62703		P value summary	**																			1	0.415797
	0.995246	0.836396		Significantly different (P < 0.05)?	Yes
	1.08113	0.385636		One- or two-tailed P value?	Two-tailed																		Biological replicates	n=3	n=3
	0.918869	0.573762		t, df	t=4,617, df=8
																							Unpaired t test
Biological replicates	n=5	n=5																					P value	0.0006
																							P value summary	***
Figure 5g RT-qPCR analysis of Kansl2 expression in scrambled control and Nf-ya knockdown MuSCs																							Significantly different (P < 0.05)?	Yes
																							One- or two-tailed P value?	Two-tailed
	sh Ctrl	sh Nf-ya #1	sh Nf-ya #2	Bonferroni's multiple comparisons test	Mean Diff,	95,00% CI of diff,	Below threshold?	Summary	Adjusted P Value														t, df	t=9,984, df=4
	0.986066	0.673061	0.547231	sh Ctrl vs. sh Nf-ya #1	0.5472	0,2728 to 0,8215	Yes	***	0.0004
	0.924757	0.225387	0.663706	sh Ctrl vs. sh Nf-ya #2	0.5387	0,2510 to 0,8264	Yes	***	0.0007
	1.09665	0.819557	0.391587
	1.3274	0.38445	0.42592
	0.98241	0.355	0.34836								Figure 5e Western blot of p-lamin A/C ser392 in cultured control and TAF4asKO MuSCs.
	0.766843	0.343718
												Fig. 5e: α-p-LaminA/C Ser 392					Fig. 5e: α-Gapdh
Biological replicates	n=6	n=6	n=5
Figure 5h LaminB staining and quantification of micronuclei-positive cells
	Untreated wt	sh ctrl	sh Taf4a #1	sh Taf4a #2	sh Kanls2 #1	sh Kansl2 #2	shNf-ya #1	shNf-ya #2	sh Mcrs1 #1	sh Mcrs1 #2
	0	2.83	27.7	9.56	17	8.53	16.9	17.88	18.47	20.32
	0.534	1.4	32.3	15.11	15.58	10.14	15.89	18.97	16	16.35
	0.787	2.5	27.7	9.7	14.13	4.41	16.48	13.8		17.24
	1.28
	0.0588
	0.053
Biological replicates	n=6	n=3	n=3	n=3	n=3	n=3	n=3	n=3	n=2	n=3
Bonferroni's multiple comparisons test	Mean Diff,	95,00% CI of diff,	Below threshold?	Summary	Adjusted P Value
Untreated wt vs. sh ctrl	-1.791	-5,919 to 2,337	No	ns	>0,9999
sh ctrl vs. sh Taf4a #1	-26.99	-31,76 to -22,22	Yes	****	<0,0001
sh ctrl vs. sh Taf4a #2	-9.213	-13,98 to -4,447	Yes	****	<0,0001
sh ctrl vs. sh Kanls2 #1	-13.33	-18,09 to -8,560	Yes	****	<0,0001							Biological replicates	n=2	n=2
sh ctrl vs. sh Kansl2 #2	-5.45	-10,22 to -0,6832	Yes	*	0.0184
sh ctrl vs. shNf-ya #1	-14.18	-18,95 to -9,413	Yes	****	<0,0001
sh ctrl vs. shNf-ya #2	-14.64	-19,41 to -9,873	Yes	****	<0,0001
Figure 5i LaminB staining and quantification of micronuclei-positive cells
	Control	Control Kansl2OE	Taf4asKO	Taf4asKO Kansl2OE
	1.79641	4.58716	37.1257	12.2273
	0.684932	9.16667	28.6624	17.5584
	0.621118	6.74157	24.4835	15.6331
	0	4.24528	27.7062	18.26
Biological replicates	n=4	n=4	n=4	n=4
Tukey's multiple comparisons test	Mean Diff,	95,00% CI of diff,	Below threshold?	Summary	Adjusted P Value
Control vs. Control Kansl2OE	-5.40956	-12,2204193318450 to 1,40130833184501	No	ns	0.1391
Control vs. Taf4asKO	-28.7189	-35,5297145818450 to -21,9079869181550	Yes	****	<0,0001
Control Kansl2OE vs. Taf4asKO	-23.3093	-30,1201590818450 to -16,4984314181550	Yes	****	<0,0001
Control Kansl2OE vs. Taf4asKOKansl2OE	-9.73451	-16,5453765818450 to -2,92364891815500	Yes	**	0.0054
Taf4asKO vs. Taf4asKOKansl2OE	13.5748	6,76391866815499 to 20,3856463318450	Yes	***	0.0004
Figure 5j Stiffness measurements of control, Taf4asKO and Kansl2 overexpressing Taf4asKO MuSC nuclei by AFM.
	Control	Taf4asKO	Taf4asKO Kansl2OE		Holm-Šídák's multiple comparisons test	Mean Diff,	Below threshold?	Summary	Adjusted P Value
	1.04841	0.376978	0.717726		Control vs. Taf4asKO	0.4665	Yes	**	0.0026	A-B
	0.951591	0.636503	0.95227		Control vs. Taf4asKOKansl2OE	0.2023	No	ns	0.0637	A-C
	1	0.429233	0.592477		Taf4asKO vs. Taf4asKOKansl2OE	-0.2642	Yes	*	0.0437	B-C
	1	0.691148	0.928183
Biological replicates	n=4	n=4	n=4
Figure 5k RT-qPCR analysis of Kansl2 expression in scrambled control, Nf-ya knockdown and Nf-ya knockdown in Kansl2 overexpressing MuSCs
	sh Ctrl	sh Nfya #2	sh Nfya #2 Kansl2OE		Unpaired t test	sh Nfya vs sh Ctrl	sh Nfya Kansl2OE vs sh Ctrl
	0.930265	0.478034	260.853		P value	0.0025	<0,0001
	0.947901	0.578219	234.455		P value summary	**	****
	1.13404	0.486445	259.402		Significantly different (P < 0.05)?	Yes	Yes
					One- or two-tailed P value?	Two-tailed	Two-tailed
Biological replicates	n=3	n=3	n=3		t, df	t=6,742, df=4	t=29,24, df=4
Figure 5l Quantification of micronuclei-containing cells in scrambled control, Nf-ya knockdown, and Nf-ya knockdown Kansl2 overexpressing MuSCs
	sh ctrl wt	sh Nfya #2	sh Nfya #2 Kansl2 OE		Bonferroni's multiple comparisons test	Mean Diff,	95,00% CI of diff,	Below threshold?	Summary	Adjusted P Value
	5.16	24.29	3.47		sh ctrl wt vs. sh Nfya #2	-25.16	-34,32 to -16,00	Yes	****	<0,0001	A-B
	3.4	27.67	5.12		sh ctrl wt vs. sh Nfya #2 Kansl2 OE	1.793	-7,367 to 10,95	No	ns	>0,9999	A-C
	7.8	40.45	5		sh Nfya #2 vs. sh Nfya #2 Kansl2 OE	26.95	17,79 to 36,11	Yes	****	<0,0001	B-C
	4.4	28.98	0
Biological replicates	n=4	n=4	n=4

## Sheet: Figure 6
Figure 6a Quantification of relative numbers of EdU+/PAX7+ cells found on 50 myofibers									Figure 6f Western blot analysis of p53 expression in cultured MuSCs from control and Taf4asko mice.
	Control	Taf4asKO		Unpaired t test					Fig.6f: α-p53					Fig.6f: α-H3
	22	13		P value	0.0377
	31	6.55738		P value summary	*
	28	7		Significantly different (P < 0.05)?	Yes
	45	27		One- or two-tailed P value?	Two-tailed
				t, df	t=2,656, df=6
Biological replicates	n=4	n=4
Figure 6b Quantification of Pax7+ colonies per 50 myofibers
	Control	Taf4asKO		Unpaired t test
	21	8		P value	0.0244
	17	3.27869		P value summary	*
	7	4		Significantly different (P < 0.05)?	Yes
	15	7		One- or two-tailed P value?	Two-tailed
				t, df	t=2,986, df=6
Biological replicates	n=4	n=4							Biological replicates	n=2
Figure 6c Quantification of EdU-incorporation in cultured control and Taf4asKO MuSCs
	Control	Taf4asKO		Unpaired t test
	33.5	18.5		P value	0.0044
	38.2	10.52		P value summary	**
	45.5	15.32		Significantly different (P < 0.05)?	Yes
				One- or two-tailed P value?	Two-tailed
Biological replicates	n=3	n=3		t, df	t=5,794, df=4
Figure 6d Quantification of PAX7+ cells per mm2 section area
	Control	Taf4asKO		Unpaired t test
	21.4008	9.33852		P value	0.0002
	14.0078	5.05837		P value summary	***
	15.9533	8.17121		Significantly different (P < 0.05)?	Yes
	14.786	5.28634		One- or two-tailed P value?	Two-tailed
	14.0078	7.7821		t, df	t=6,142, df=9
		6.22568
Biological replicates	n=4	n=4
Figure 6e Quantification of TUNEL positive cells
	Control	Taf4asKO		Unpaired t test
	3.1	6.5		P value	0.0034
	2.66	10.98		P value summary	**
	1.142	12.3		Significantly different (P < 0.05)?	Yes
	0.806	6.97		One- or two-tailed P value?	Two-tailed
				t, df	t=4,684, df=6
Biological replicates	n=4	n=4
Figure 6g Ratio of TA muscle masses with and without injury in control and Taf4asKO mice
	Control	Taf4asKO		Unpaired t test
	1.05819	0.44		P value	0.0017
	0.855464	0.446512		P value summary	**
	1.06132	0.327511		Significantly different (P < 0.05)?	Yes
				One- or two-tailed P value?	Two-tailed
Biological replicates	n=3	n=3		t, df	t=7,497, df=4

## Sheet: Supplementary figure 1
Supplementary figure 1b Taf4a expression in freshly isolated MuSCs (fiMuSCs) and total muscle based on reads per exon kilobase per million (RPKM) values
	fiMuSCs	Muscle		Unpaired t test
	3.75499	3.23976		P value	0.0103
	4.0126	2.71132		P value summary	*
	3.86924	2.49636		Significantly different (P < 0.05)?	Yes
				One- or two-tailed P value?	Two-tailed
Biological replicates	n=3	n=3		t, df	t=4,561, df=4

## Sheet: Supplementary figure 2
Supplementary figure 2a Representative genomic PCR analysis for detection of WT and deleted Taf4a alleles
Supplementary figure 2b RT-qPCR analysis of Taf4a expression levels in freshly isolated control and Taf4asKO MuSCs.
	Control	Taf4asKO
	1.16248	0.257273			Unpaired t test
	0.950665	0.168765			P value	<0,0001
	0.904876	0.082551			P value summary	****
	0.815745	0.016427			Significantly different (P < 0.05)?	Yes
	1.14942	0.11412			One- or two-tailed P value?	Two-tailed
	1.06651	0.178945			t, df	t=12,05, df=11
		0.351482
Biological replicates	n=6	n=7
Supplementary figure 2c Western blot analysis of TAF4A levels in cultured MuSCs from control and Taf4asKO mice.
		Supp. Fig.2c: α-TAF4A				Supp. Fig.2c: α-beta-ACTB
						LI-COR Odyssey imaging system used
Supplementary figure 2d Body weight of 21-weeks-old control and Taf4asKO mice, 14 days after tamoxifen treatment
	Control	Taf4asKO			Unpaired t test
	30.8	29.4			P value	0.9931
	21.9	21.3			P value summary	ns
	27.7	26.6			Significantly different (P < 0.05)?	No
	30	30.1			One- or two-tailed P value?	Two-tailed
	27.7	27.8			t, df	t=0,008914, df=10
	24.6	27.4
Biological replicates	n=6	n=6
Supplementary figure 2eTA muscle weight of 21-weeks-old control and Taf4asKO mice
	Control	Taf4asKO			Unpaired t test
	0.0481	0.0552			P value	0.7074
	0.0453	0.0395			P value summary	ns
	0.0626	0.0477			Significantly different (P < 0.05)?	No
	0.0464	0.05			One- or two-tailed P value?	Two-tailed
	0.045	0.043			t, df	t=0,3862, df=10
	0.0424	0.0458
Biological replicates	n=6	n=6

## Sheet: Supplementary figure 3
Supplementary figure 3b Differentially expressed genes were categorized by GO terms based on P-values using EnrichR
	log2 (P Value)
Pathways in cancer	29.4888
Fluid shear stress and atherosclerosis	19.6571
Axon guidance	18.2679
Breast cancer	15.5245
Hepatocellular carcinoma	14.9752
Focal adhesion	14.0657
Proteoglycans in cancer	12.2501
PI3K-Akt signaling pathway	12.2069
p53 signaling pathway	11.8708
Ribosome	-134.714
Cell cycle	-12.0302
Base excision repair	-11.1775
Progesterone-mediated oocyte maturation	-8.38294
DNA replication	-6.90073
Mismatch repair	-6.10898
Homologous recombination	-5.67012
Small cell lung cancer	-5.49802
Pantothenate and CoA biosynthesis	-5.03768
Glycosphingolipid biosynthesis	-4.99478
p53 signaling pathway	-4.28676
Supplementary figure 3e Number of differential ATAC-seq peaks in Taf4asKO MuSCs.
		Gene-annotated peaks	Not Gene-annotated peaks
	Up-regulated	698	4632
	Down regulated	629	3439
Supplementary figure 3f Genome-wide distribution of differential ATAC-seq peaks in Taf4asKO MuSCs
	feature	ratio
	promoter_proximal	0.0252181
	UTR5	0.00904448
	UTR3	0.0173441
	exon	0.0419238
	intron	0.513301
	tes_region	0.0115982
	intergene	0.381571

## Sheet: Supplementary figure 4
Supplementary figure 4b Co-IP of TAF4A and NF-YA/B in C2C12 cells
Supp. Fig.4b: α-TAF4A	Supp. Fig.4b: α-NF-YA				Supp. Fig.4b: α-NF-YB
Supplementary figure 4c Number of TAF4A and NF-YA CUT&RUN peaks in WT MuSCs.
		Gene-annotated peaks	Not Gene-annotated peaks
	TAF4A	928	203
	NF-YA	5146	3910
Supplementary figure 4e Genome-wide distribution of NF-YA peaks.
	feature	ratio
	promoter_proximal	0.339995
	UTR5	0.053997
	UTR3	0.012367
	exon	0.037544
	intron	0.343197
	tes_region	0.009938
	intergene	0.202959
Supplementary figure 4f Number of lost and gained NF-YA peaks in Taf4asKO MuSCs compared to control MuSCs
	Gained peaks	Loss peaks
	71	48
Supplementary figure 4h GO analysis of 159 genes with an overlap between TAF4A, NF-YA binding peaks and differential gene expression in Taf4asKO MuSCs
	minus log2 (P Value)
Translation (GO:0006412)	41.2019
Gene Expression (GO:0010467)	32.3031
Apoptotic Process (GO:0006915)	11.1184
Positive Regulation Of DNA-templated Transcription (GO:0045893)	7.93909

[truncated: 2 more sheets: Supplementary figure 5, Supplementary figure 6]
